# Supplementary material for: Vertebrate Alpha2,8-Sialyltransferases (ST8Sia): A Teleost Perspective
Source: Int J Mol Sci. 2020 Jan 14;21(2):513. doi: 10.3390/ijms21020513 (PMC7014012; doi:10.3390/ijms21020513)
Supplement: Supplementary file 1 [file ijms-21-00513-s001.zip]

Archive with 5 entries (4 files):
- ijms-668545-supplementary - final/
- ijms-668545-supplementary - final/Supplemental Data 1.xlsx
- ijms-668545-supplementary - final/Supplemental data 2 Venuto.pdf
- ijms-668545-supplementary - final/supplemental figure 1  Venuto.pdf
- ijms-668545-supplementary - final/Supplemental Table 1 Venuto.pdf
